# Supplementary material for: Productivity Improvement of Human Papillomavirus-like Particles in Insect Cells Using Hyper-Expression Baculovirus Vector
Source: Vaccines (Basel). 2025 Sep 25;13(10):1006. doi: 10.3390/vaccines13101006 (PMC12568247; doi:10.3390/vaccines13101006)
Supplement: Supplementary file 1 [file vaccines-13-01006-s001.zip]

Archive with 1 entries (1 files):
- vaccines-3844720-supplementary.pdf
